# Supplementary material for: The association of POSTN with postoperative recurrence risk in early-stage lung adenocarcinoma: From gene networks to cellular functions
Source: PLoS One. 2025 Sep 24;20(9):e0331590. doi: 10.1371/journal.pone.0331590 (PMC12459812; doi:10.1371/journal.pone.0331590)
Supplement: S1 File — (XLSX) [file pone.0331590.s004.xlsx]

## Sheet: Sheet1
geneNames	ARSI	GREM1	POSTN	SNAI2	relapse	days before relapse/censor
GSM773540	5.04552780698314	8.59525388170126	12.0038923335324	8.55113722200427	relapsed	253	0.693151
GSM773541	6.1973490119159	10.2545700812136	12.1635267453313	10.3140633952398	relapsed	57	0.156164
GSM773542	7.26381632997567	8.11550443242606	12.4786664041976	10.6610857051947	not relapsed	2601	7.12603
GSM773543	5.72118807239341	6.5051893344215	10.9121822779688	9.06304339836517	not relapsed	1173	3.2137
GSM773544	6.16907566533909	8.64125251830043	11.7917876164918	10.2153742824272	not relapsed	2369	6.49041
GSM773545	7.17693632616422	8.03455862174733	10.9249534841643	9.28694096628668	not relapsed	1879	5.14795
GSM773546	6.96387832252055	10.8257465637485	12.4416412880271	11.5611588988675	not relapsed	606	1.66027
GSM773547	7.44249411756826	9.75135215282267	12.2547161635953	10.5396753934683	not relapsed	143	0.391781
GSM773548	6.45396806299824	8.98006300563915	11.8860803559122	10.2801684003951	not relapsed	1919	5.25753
GSM773549	6.03866773002661	8.63800095823733	11.2947027556186	9.85499878079573	not relapsed	1835	5.0274
GSM773550	6.45005451375217	8.67042442391896	11.6613182199858	10.6255789946675	not relapsed	1828	5.00822
GSM773551	6.65433123327091	10.3075252480947	11.4050410029531	8.98406464893625	relapsed	1359	3.72329
GSM773552	8.47793315580652	12.5588580751175	13.0879307109883	12.5092353027915	relapsed	590	1.61644
GSM773553	7.15242743133921	6.80238806456919	11.2444324285545	8.82999380945514	relapsed	438	1.2
GSM773554	5.74726117174259	4.92487564833275	8.98526430870848	8.72388923219759	relapsed	861	2.3589
GSM773555	7.99359715331162	10.2739485995147	12.4878666495303	10.5124777716195	relapsed	538	1.47397
GSM773556	5.92001216645563	9.95008041387071	11.8411937603288	9.55813597294047	relapsed	1462	4.00548
GSM773557	6.20320268359883	11.6432546679473	12.7529251449621	10.6040506537406	not relapsed	1475	4.0411
GSM773558	7.50928185477802	12.4758670513671	13.1382118709181	10.6449010438791	not relapsed	1856	5.08493
GSM773559	7.63614535595083	8.96877739557531	11.7774443451808	8.71592665151337	not relapsed	3067	8.40274
GSM773560	8.55951708920876	12.0933437473544	13.0095682777684	13.4787724755441	not relapsed	1142	3.12877
GSM773561	6.80940531159751	8.30501565268506	11.874504628635	10.6097832133935	not relapsed	1825	5
GSM773562	7.62833617186991	10.7579009933739	12.5542103141787	10.5339697497395	not relapsed	1610	4.41096
GSM773563	6.47240198704508	11.2491165663	12.5590306217804	10.265157085136	not relapsed	2014	5.51781
GSM773564	6.86646936778168	7.32345938799975	11.2528881446095	9.19581731320257	not relapsed	1826	5.00274
GSM773565	7.50102291696663	12.405089913131	12.9222125357758	10.778980010197	not relapsed	2191	6.00274
GSM773566	6.90987472753341	10.7064429559532	12.4789909679736	11.4931405277927	not relapsed	3342	9.15616
GSM773567	6.74719133879202	6.10629191601214	10.6871488982751	10.8286717215704	not relapsed	1328	3.63836
GSM773568	7.71808306182802	13.0017707267807	12.5725514699617	11.5585579445424	not relapsed	2925	8.0137
GSM773569	6.23134120026459	4.28323447696852	9.47079627125747	8.74642261723535	not relapsed	2880	7.89041
GSM773570	7.2747255231061	10.4727439783775	12.1974077676571	10.5725259179356	not relapsed	1724	4.72329
GSM773571	8.29987747047901	11.8936561554921	13.1041325794899	11.4510675565338	relapsed	1638	4.48767
GSM773572	8.62741820888795	12.1646319731327	12.9638471932631	11.8295168192724	relapsed	315	0.863014
GSM773573	8.53005532639921	13.0564510264243	13.091979204062	12.9886889999411	relapsed	99	0.271233
GSM773574	6.5888877486006	11.8686402506381	12.7857355611096	11.215517165201	relapsed	100	0.273973
GSM773575	5.50685864585262	10.4536220397485	12.3370610072934	9.38593550396403	relapsed	163	0.446575
GSM773576	7.07948926390797	12.1782485628526	12.6933182722162	13.0853398187528	relapsed	196	0.536986
GSM773577	7.33664407902531	9.43408851288387	11.7993160763841	10.5957950113506	relapsed	723	1.98082
GSM773578	5.7788149171587	8.14689215444932	11.4837081478973	9.22759187824202	relapsed	676	1.85205
GSM773579	6.69163556595574	11.4148291916223	11.9043990629061	10.1175872624266	relapsed	250	0.684932
GSM773580	8.3817019200654	12.2680682586102	13.2982875873915	12.1378890255738	relapsed	1281	3.50959
GSM773581	7.48134350835464	11.3507829358962	12.2582672937633	10.2856424168379	relapsed	297	0.813699
GSM773582	6.49165687646086	10.5371289734897	12.1853957156934	9.90501959001056	relapsed	512	1.40274
GSM773583	7.18145900508954	11.336192285849	12.5349237815551	11.9595878945064	relapsed	635	1.73973
GSM773584	6.11330001904288	8.95694524373154	12.3744660305446	10.8799812376435	relapsed	813	2.2274
GSM773585	7.01402236786229	11.1607159680824	12.4027875514932	10.5525508531484	relapsed	1387	3.8
GSM773586	7.1192771088761	12.8053660574211	12.7946752718959	11.13613151718	relapsed	1144	3.13425
GSM773587	6.5087175112504	10.0470272176248	11.3539961672964	10.1400825449503	relapsed	258	0.706849
GSM773588	7.44391947221042	11.0162587933634	12.3468863932307	12.8364590936306	relapsed	272	0.745205
GSM773589	6.57347693185957	10.8697214066185	12.1541405683521	10.6826085847985	relapsed	1052	2.88219
GSM773590	6.05038937704538	10.9547895683531	12.506598912415	10.0128659920108	relapsed	780	2.13699
GSM773591	7.15420688434521	12.5760889116162	12.7331024720428	11.2807857884614	relapsed	622	1.70411
GSM773592	8.38437883225829	11.0887656972588	12.6729198945171	11.4983321564751	relapsed	287	0.786301
GSM773593	7.14086146115746	9.96246537394303	12.0191332828588	9.3796948154643	relapsed	1363	3.73425
GSM773594	7.1022826080944	8.80628084646671	11.6388851583523	11.3461225901205	relapsed	198	0.542466
GSM773595	6.30956202623683	8.68586948499484	11.1915682637024	9.8902027065301	relapsed	997	2.73151
GSM773596	7.3923364009637	7.9900358051915	12.2323214448713	10.2203582531736	relapsed	656	1.79726
GSM773597	6.32305800386784	7.69406144693086	11.2853273511043	9.12324482816512	not relapsed	259	0.709589
GSM773598	3.36963147330058	9.5355502013472	11.7920598131444	9.9740007953602	not relapsed	2289	6.27123
GSM773599	7.74908355619226	11.8274375739952	12.7376091234871	11.4528565458096	not relapsed	1916	5.24932
GSM773600	7.5464996166066	12.4814651454688	12.9677535055311	11.9909380246034	not relapsed	2048	5.61096
GSM773601	4.74922370620479	11.1772807715862	12.405975851739	9.94742362245979	not relapsed	1475	4.0411
GSM773602	8.06407499400799	10.9187528549582	12.0793821289891	11.2381189785852	not relapsed	1539	4.21644
GSM773603	6.18037744213985	12.3351666330776	12.8766187695196	10.732816110909	not relapsed	636	1.74247
GSM773604	6.16476938654364	12.0112583666945	12.3403476537901	10.2746236875508	not relapsed	318	0.871233
GSM773605	7.69140329610297	10.9293823345175	12.6090095359745	11.5832873542388	not relapsed	2005	5.49315
GSM773606	8.13158303342235	5.65594009351501	12.5059907051297	11.5781032341719	not relapsed	1965	5.38356
GSM773607	7.49777912169223	5.20058068190342	10.200904449964	10.1785585432447	not relapsed	2425	6.64384
GSM773608	7.10906296241197	7.98061302388318	11.2942976358883	11.666461029224	not relapsed	1566	4.29041
GSM773609	7.20024224401454	8.86716829362409	11.4099179175066	10.7117069761817	not relapsed	990	2.71233
GSM773610	7.29723058381028	10.1965227785727	12.2986730643633	10.0180447711799	not relapsed	729	1.99726
GSM773611	5.79405267740051	8.14485406392322	10.5268420248102	9.65066961350708	not relapsed	2354	6.44932
GSM773612	7.18010717336935	12.1931202201709	12.4753027603406	11.758561150614	not relapsed	818	2.2411
GSM773613	6.86213209338458	11.105503136796	12.3611148447178	10.8127449641276	not relapsed	2009	5.50411
GSM773614	6.57337376898237	10.7044465620344	12.3590105529094	10.4877532283902	not relapsed	2549	6.98356
GSM773615	6.24768356346072	5.33351602819004	9.14644982064753	8.27644129799192	not relapsed	3411	9.34521
GSM773616	5.82852419804602	9.688898362944	12.1005149955933	9.84022858801012	not relapsed	1806	4.94795
GSM773617	5.12506914578903	5.48362529670574	10.5970160960986	9.27452655041671	not relapsed	1937	5.30685
GSM773618	6.63228915769488	6.18200065501043	10.8175196100426	9.97162373337935	not relapsed	1520	4.16438
GSM773619	7.16223582151803	11.2553761020577	12.5825062501623	11.7009943208341	not relapsed	1375	3.76712
GSM773620	7.79710431103397	7.86461330489702	11.7242901066609	10.8248459609514	not relapsed	1756	4.81096
GSM773621	8.25718495533045	12.930443756392	12.8982678925558	11.3198168347406	not relapsed	1597	4.37534
GSM773622	8.81169575978935	4.87521110350999	12.1790570808887	10.2701161174316	not relapsed	1714	4.69589
GSM773623	6.88988100739482	6.09755232289346	11.1882924579494	9.19198180001808	not relapsed	1637	4.48493
GSM773624	7.50042173426376	6.87989993389145	11.1736546171258	10.1171725580436	not relapsed	1653	4.52877
GSM773625	8.303199489796	8.64691686446304	11.9876713214575	11.7459809796383	not relapsed	1196	3.27671
GSM773626	6.03102326969369	8.93275543682666	11.3069175001263	9.81055508703052	not relapsed	1702	4.66301
GSM773627	7.22825881619738	8.40360593578859	11.5868089711319	9.92203858762847	not relapsed	2050	5.61644
GSM773628	8.47349900939106	12.181727327725	12.7529043495747	12.0486989373015	not relapsed	1256	3.4411
GSM773629	7.44482780085441	11.5758000735802	12.2764325980407	11.5749997425277	not relapsed	818	2.2411
GSM773630	4.22706715770136	8.97569453847162	11.4035450987883	9.71799645340358	not relapsed	1154	3.16164
GSM773631	6.91107830614964	7.06053595657609	11.2287708867551	10.0381532800716	not relapsed	3058	8.37808
GSM773632	6.35902596724092	8.05341707827688	11.217943282955	10.0264588448527	not relapsed	1941	5.31781
GSM773633	5.45615987946745	11.9688345539721	11.966363348278	9.77423490900294	not relapsed	1596	4.3726
GSM773634	7.62607221035511	4.79054143840534	10.9342052921802	9.4458706876164	not relapsed	2450	6.71233
GSM773635	7.46017785634837	8.34170157083265	11.4860242153058	10.363158152042	not relapsed	1881	5.15342
GSM773636	5.44795271496488	11.063996072172	11.9319903313853	9.45640575565529	not relapsed	1637	4.48493
GSM773637	7.07693538919885	5.87343954756265	10.436057655871	9.15115077814834	not relapsed	2034	5.5726
GSM773638	7.89582136017539	7.90579251532351	11.3994138497831	11.7620239783353	not relapsed	2134	5.84658
GSM773639	6.55479615512996	10.5654194744438	12.0630601509282	9.48251938886074	relapsed	461	1.26301
GSM773640	6.54551776533877	9.72390693237612	12.6538757183376	11.2432754565975	relapsed	313	0.857534
GSM773641	5.64269088730277	9.43273990765507	12.2806389956945	9.67845190095013	relapsed	540	1.47945
GSM773642	4.39549218423666	6.87575580092046	11.4683282193822	8.91779005734094	relapsed	341	0.934247
GSM773643	7.30448682937283	11.1759719745136	12.9237900375749	10.9205746024864	relapsed	631	1.72877
GSM773644	3.73086044590222	8.35118713587506	11.2943777230418	10.1984957497571	relapsed	253	0.693151
GSM773645	5.43758580436129	10.4880814791749	11.9448524040703	9.33378127705454	relapsed	392	1.07397
GSM773646	6.82422767043306	12.3272382342244	11.2118898743935	10.4120051482361	relapsed	480	1.31507
GSM773647	6.0996780485035	9.42355789764629	11.8085045311601	9.2359885916117	relapsed	613	1.67945
GSM773648	6.75666319474845	11.3790407455943	12.3218827246554	11.3198820753698	relapsed	790	2.16438
GSM773649	7.21402199217823	11.1535720982026	12.6861960901313	10.8190346462436	relapsed	825	2.26027
GSM773650	4.82417538148727	9.04826206034038	11.0495436492316	9.76365423863229	relapsed	538	1.47397
GSM773651	7.7122908262036	12.3484546247435	12.7772815007941	11.9794518124164	relapsed	1725	4.72603
GSM773652	5.87467034344607	7.83697475691097	11.4844003081011	8.9889064698869	relapsed	384	1.05205
GSM773653	6.59649228031371	7.78312492470955	11.8265448410255	10.1934628957514	relapsed	587	1.60822
GSM773654	5.04302115725568	10.7627591445386	12.5336890956006	11.2694927428756	relapsed	2282	6.25205
GSM773655	6.30981064746206	10.3209820643684	11.8092150833237	9.56055887057487	relapsed	832	2.27945
GSM773656	7.97759510648515	10.4283110443327	11.8892495283226	11.6817415979016	relapsed	1126	3.08493
GSM773657	6.9970616889723	8.19126801872915	11.8404648060137	9.98916938495486	relapsed	772	2.11507
GSM773658	7.34733568002202	11.8711032551151	12.4388834680152	10.9960798186712	relapsed	495	1.35616
GSM773659	8.01243218532509	12.5206541728484	12.8658075117312	10.964227209562	relapsed	1242	3.40274
GSM773660	6.4107966241717	10.3794555898056	11.7680903215293	10.507059332344	relapsed	987	2.70411
GSM773661	6.06138977137384	11.6655158997093	12.6910293480025	10.6173644250878	relapsed	827	2.26575
GSM773662	7.38987539917207	6.26655146530211	11.8345687114443	11.0400641881049	relapsed	1047	2.86849
GSM773663	7.46873416002498	5.25722121593744	12.3581060785941	10.3710221080976	relapsed	1706	4.67397
GSM773664	6.04700456438935	5.29904201188731	10.9052267988673	8.85259473740793	relapsed	356	0.975342
GSM773665	4.37642236500101	10.9222484159609	12.271858472908	9.96010679886008	relapsed	463	1.26849
GSM773666	6.83570065643702	10.0656417947898	12.0054531258231	10.8660533961127	relapsed	547	1.49863
GSM773667	5.26729083372233	9.70570722241808	12.1395734254321	9.4524805370204	relapsed	1252	3.43014
GSM773668	6.13584921432529	6.16148552546148	9.09478443376261	9.09828979688349	relapsed	567	1.55342
GSM773669	7.31515979018049	11.7205647648066	12.2505841746996	9.94739644438535	not relapsed	2486	6.81096
GSM773670	7.69868515292928	12.6786707614302	12.841571365619	11.6298600182409	not relapsed	740	2.0274
GSM773671	6.93982824135788	7.536193276344	12.0337358658641	10.0466531185493	not relapsed	1042	2.85479
GSM773672	6.62613757023602	10.5895574712788	12.0167802725328	9.21700479265527	not relapsed	1267	3.47123
GSM773673	6.60198585833949	9.30261490151574	11.4893719568426	9.55521663273876	not relapsed	1017	2.7863
GSM773674	7.63328697723668	11.662207367033	12.908140391219	11.6916500985899	not relapsed	1041	2.85205
GSM773675	6.89315900800293	11.3093329952416	12.453841704595	10.3578048939306	not relapsed	1859	5.09315
GSM773676	7.26456027242598	9.93017607767975	11.7196559932066	10.1003034601139	not relapsed	1717	4.70411
GSM773677	6.87592916497178	11.2056412209093	11.950300248921	9.89260110004733	not relapsed	1494	4.09315
GSM773678	7.10895929061593	12.2132607426511	12.7300002868255	11.0109459583868	not relapsed	754	2.06575
GSM773679	7.55083857633957	12.4331882111161	12.6883367409178	11.1233114430673	not relapsed	403	1.10411
GSM773680	7.20771582178652	10.5594611506385	12.0138494184054	9.29489846392842	not relapsed	1733	4.74795
GSM773681	7.65180298890907	8.12506574811838	11.8527194472286	11.7994175053372	not relapsed	1941	5.31781
GSM773682	7.41131522580033	10.3863171752277	12.2225741030767	10.6445678940326	not relapsed	774	2.12055
GSM773683	7.77103037513809	11.2945796952485	12.6332852528575	10.8132557140865	not relapsed	2913	7.98082
GSM773684	6.11364299688789	7.22031306271024	10.3449068470066	9.46274416702063	not relapsed	1803	4.93973
GSM773685	6.92455053864971	4.64974687627339	10.2802593673295	8.56326149238216	not relapsed	1912	5.23836
GSM773686	7.69360661956004	7.07239999192549	11.1663974463064	11.1165148000077	not relapsed	1481	4.05753
GSM773687	7.04773609580344	7.83126958437741	12.0142742760712	9.99423066111563	not relapsed	1231	3.3726
GSM773688	5.90758652808554	11.1190836748478	12.4321026751937	10.3823023831993	not relapsed	1964	5.38082
GSM773689	7.33636025218005	7.83604871979231	11.2943403601118	10.7325526018056	not relapsed	3352	9.18356
GSM773690	6.92941938962492	6.70922925369966	11.254343732362	8.85960466765771	not relapsed	2158	5.91233
GSM773691	6.81428546926067	6.82475910989615	10.6046304288033	8.69603660073977	not relapsed	3466	9.49589
GSM773692	7.34453897045604	7.37917875878713	12.3523610458963	10.2792910171471	not relapsed	3263	8.93973
GSM773693	6.90628501751033	5.92737911879239	10.4204149463144	9.19171364730089	not relapsed	1823	4.99452
GSM773694	5.85956534821008	7.95683230784879	9.64343666745511	8.89160115278102	not relapsed	1856	5.08493
GSM773695	7.61360870656959	9.15872213326469	12.0505571790324	11.5394903117082	not relapsed	2449	6.70959
GSM773696	7.12960428996579	6.09066053964363	10.0889580136641	9.3924951724673	not relapsed	1859	5.09315
GSM773697	7.27708678065727	11.740953764019	12.484015200706	10.8599369456274	not relapsed	1998	5.47397
GSM773698	5.81605411311785	9.44341209974166	11.3500842506377	9.42147705319395	not relapsed	1852	5.07397
GSM773699	6.56903440524531	5.67760048666855	10.1683855909396	9.33648379785279	not relapsed	1894	5.18904
GSM773700	7.05456969829054	9.98356537732651	11.8427938050651	9.73288867767918	not relapsed	1861	5.09863
GSM773701	7.70808623279409	8.10033755416093	12.2201762402481	11.252496201492	not relapsed	1669	4.5726
GSM773702	5.92302863384332	4.50519154207998	10.3734985211858	8.83230807308777	not relapsed	3189	8.73699
GSM773703	4.1392345386192	8.52009337519097	10.8180049628405	10.6224484145343	not relapsed	1822	4.99178
GSM773704	6.81294046422789	5.16544393152782	10.4949491501783	9.52184145761888	not relapsed	1809	4.95616
GSM773705	7.51753924447936	5.5067310136783	11.7659778641647	10.7033097666794	not relapsed	2552	6.99178
GSM773706	7.04069652284931	4.78093699441563	9.88439020269978	9.50321236287164	not relapsed	2968	8.13151
GSM773707	7.32701741160748	8.10258139692533	10.8097193495225	9.05836899366737	not relapsed	3066	8.4
GSM773708	5.71096260817449	6.91142911092047	11.3712398050226	9.32285788266745	not relapsed	1412	3.86849
GSM773709	7.70431252125275	9.90931780316699	11.8837055228217	10.1458200874849	not relapsed	1317	3.60822
GSM773710	6.32265340780047	7.16109615914481	10.7910636825592	9.2283473331233	not relapsed	1180	3.23288
GSM773711	7.04174423254751	7.6446956336966	11.9343923186462	10.6138036427715	not relapsed	1688	4.62466
GSM773712	7.02602860871021	6.45526687246523	11.1686783271286	8.92071340967473	not relapsed	1417	3.88219
GSM773713	7.13517427406488	9.82114726667114	12.1693415927024	10.2241518465932	not relapsed	1426	3.90685
GSM773714	4.72321941729013	4.54974894179509	8.28755734382701	7.09779828423685	not relapsed	1489	4.07945
GSM773715	4.75894005271153	6.05682970405099	8.45305873264835	7.26642582184294	not relapsed	1848	5.06301
GSM773716	6.65057545144384	10.9170045240012	12.424465911907	11.1495837910853	not relapsed	1856	5.08493
GSM773717	5.55192231438763	11.4762681269656	11.3734517933065	9.61283164637236	not relapsed	1780	4.87671
GSM773718	7.15044361050244	9.61449401717159	11.8034875879298	10.0340212930495	not relapsed	2084	5.70959
GSM773719	6.49653329376628	8.58862085360928	11.9879968234761	11.2396152949626	not relapsed	1879	5.14795
GSM773720	6.67833675059406	9.75040740708725	10.7681091103424	9.65965952159473	not relapsed	1114	3.05205
GSM773721	7.77443932160377	4.84959495806937	11.4396937682057	10.7064685625622	not relapsed	2806	7.68767
GSM773722	6.75672990248586	9.5344797209294	11.8244908771686	10.0559703990128	not relapsed	1663	4.55616
GSM773723	7.80895986451961	12.859213824413	12.705645658475	11.3085641776716	not relapsed	1726	4.72877
GSM773724	6.58452496716633	10.9971037180486	10.812564646418	10.0645297797616	not relapsed	1629	4.46301
GSM773725	6.84448546006229	8.27967318082042	10.9364209030685	9.29199232941623	not relapsed	2179	5.96986
GSM773726	7.23528083892796	10.3821733117404	11.3370901523502	10.0502976204606	not relapsed	1917	5.25205
GSM773727	6.35910698975405	10.0670659801052	12.1060227811698	9.1203081308616	not relapsed	1446	3.96164
GSM773728	7.40162295821668	11.2280022033804	12.3509773512891	11.1433813005999	not relapsed	1162	3.18356
GSM773729	4.16872947383404	7.88929272279136	11.6952597688569	9.32845951665315	not relapsed	1231	3.3726
GSM773730	6.91454263894529	10.8567921460187	12.3170851137232	9.76640252231491	not relapsed	941	2.57808
GSM773731	7.02589466118052	6.58954208550755	10.8484639997258	9.94403176255363	not relapsed	1623	4.44658
GSM773732	6.11362570408826	5.64114992718338	10.622554980305	8.15329817611262	not relapsed	1855	5.08219
GSM773733	5.86091389631994	6.22567861626718	8.3808539160084	8.86846422815261	not relapsed	1404	3.84658
GSM773734	7.62986081945828	4.43802817793998	11.5178194261515	10.4941091491674	not relapsed	2221	6.08493
GSM773735	6.91422270395595	5.15581602781492	10.7239122123186	8.81336788003938	not relapsed	849	2.32603
GSM773736	7.66973971393122	5.16981386956913	11.4944647352844	9.45617224410533	not relapsed	831	2.27671
GSM773737	7.18029826669111	7.53134193792919	10.1273460017117	9.83667512453564	not relapsed	3219	8.81918
GSM773738	6.55602131967823	4.95126083889511	10.3748854903979	8.34878745397415	not relapsed	2585	7.08219
GSM773739	5.47602615489034	7.74461680150365	11.6657803846738	9.5607086503113	not relapsed	2442	6.69041
GSM773740	4.23571480759885	10.7603153095606	11.6402153118569	9.08666038420485	not relapsed	1910	5.23288
GSM773741	6.99099115415534	10.3222096487977	11.6325395922069	10.3946598994729	not relapsed	1834	5.02466
GSM773742	5.85717186408567	9.73478042568997	11.8329309163424	9.51256527482284	not relapsed	2918	7.99452
GSM773743	7.03997851472036	6.9082487584403	11.2700788405564	11.0164160190553	not relapsed	2285	6.26027
GSM773744	5.47959791525005	7.52056444048854	10.4995485920298	9.90017879834739	not relapsed	2149	5.88767
GSM773745	6.90245314152468	11.1512163732085	12.2292451850339	10.9230421126216	not relapsed	2561	7.01644
GSM773746	6.68543183679188	7.53269633387928	11.4852743516776	9.12819955843305	not relapsed	1947	5.33425
GSM773747	6.8132920026107	4.91736596852399	9.67282717646611	8.89255222714838	not relapsed	1841	5.04384
GSM773748	6.71155313639119	4.99227849281049	11.1524929056363	9.66550984739551	not relapsed	1971	5.4
GSM773749	5.95744058523729	12.2000555075202	12.2410054931377	10.4082573388022	not relapsed	2409	6.6
GSM773750	6.95925431806992	6.24494395542864	10.4421799195102	9.67642838916559	not relapsed	1624	4.44932
GSM773751	6.95120660330273	7.50165790547268	11.1051398379841	8.67504844867394	not relapsed	2430	6.65753
GSM773752	6.50895292873219	4.33926529013152	8.45293940383647	9.34201531399302	not relapsed	1856	5.08493
GSM773753	6.61551576163023	6.91151558990309	11.5219328297733	9.37356295549075	not relapsed	1516	4.15342
GSM773754	6.85481229467376	7.02035447627248	11.3340257667239	9.21677956109755	not relapsed	1819	4.98356
GSM773755	4.23169044836722	7.82644735845079	11.8070427233293	9.42757558557976	not relapsed	2413	6.61096
GSM773756	6.75123741196455	11.8003328228794	12.3591548770991	10.0377496857283	not relapsed	1849	5.06575
GSM773757	6.66620809311845	10.5220399001339	10.4170159944052	9.50112800063389	not relapsed	2181	5.97534
GSM773758	6.30138845753619	10.7078173992762	10.4168717052365	10.3874734806325	not relapsed	2168	5.93973
GSM773759	7.05668778185826	4.97605304248785	9.58850266562597	9.62862707315793	not relapsed	2154	5.90137
GSM773760	6.57743623032639	6.66130478054236	10.6123320024285	10.1202770227141	not relapsed	2073	5.67945
GSM773761	7.61953567554718	6.66231856901053	11.7779298065004	10.8048433978425	not relapsed	1994	5.46301
GSM773762	6.43536739860594	6.17754271247535	10.5277895463553	9.70925978648151	not relapsed	2137	5.85479
GSM773763	7.65730251284959	5.32369474700244	11.050566579377	9.56454889160424	not relapsed	1998	5.47397
GSM773764	5.8823601066754	10.3660882863256	11.13353968725	9.60275434508523	not relapsed	1908	5.2274
GSM773765	7.42300309602071	8.01711514525083	11.2233190658108	10.0028294987302	not relapsed	1660	4.54795
